# Supplementary material for: A 6-year retrospective study of clinical features, microbiology, and genomics of Shiga toxin-producing Escherichia coli in children who presented to a tertiary referral hospital in Costa Rica
Source: Microbiol Spectr. 2024 Feb 9;12(3):e03056-23. doi: 10.1128/spectrum.03056-23 (PMC10913518; doi:10.1128/spectrum.03056-23)
Supplement: Table S1 — Accession numbers and sequencing metrics for studied strains. [file spectrum.03056-23-s0001.xlsx]

## Sheet: Hoja 1 - STEC supplementary mat
STEC supplementary material
Supplementary Information: Genomic Data Appendix - Accession Numbers and Sequencing Metrics for Studied Strains
Entry	bioproject_accession	Accession Number	Accession	Raw data statistics: Average read quality	Raw data statistics: Expected coverage	Raw data statistics: Q30 frequency	Raw data statistics after trimming: Average read quality	Raw data statistics after trimming: Expected coverage	Raw data statistics after trimming: Q30 frequency	De novo assembly: N50	De novo assembly: Contigs	De novo assembly: Average coverage	De novo assembly: Sequence length	Assembly-free calls: Present alleles	Assembly-based calls: Present alleles	Summary calls: Present alleles	Summary calls: % core present
411369	PRJNA962092	SAMN38391733	SRR26935332	33,54372473	161,1772054	82,66188403	33,54706958	161,1358138	82,67072117	157230	280	153,3674609	5340530	4364	4284	4261	99,24393156
492535	PRJNA962092	SAMN38391730	SRR26935335	35,46896875	77,04703148	90,53817352	35,47244637	77,01179674	90,54694068	282715	90	74,36948026	5332247	4364	4337	4228	96,1798647
488813	PRJNA962092	SAMN38391909	SRR26935434	35,08809285	87,99294395	88,88325014	35,09077255	87,95962265	88,8898362	150858	315	81,69252586	5518051	4525	4428	4323	97,1746916
494180	PRJNA962092	SAMN38391917	SRR26935436	35,27559806	84,10463052	89,76784755	35,2784106	84,07433647	89,77493669	99693	288	77,57294572	5557427	4681	4505	4437	96,69717469
505201	PRJNA962092	SAMN38391915	SRR26935438	34,88422882	72,80116334	88,14576535	34,88732295	72,76917351	88,15367718	105245	223	69,26496798	5375242	4533	4404	4307	96,97572622
477637	PRJNA962092	SAMN38391916	SRR26935437	35,21251735	91,59781247	89,55061229	35,21497027	91,56536334	89,55695123	105946	255	87,10500145	5398078	4506	4396	4299	97,13489853
476865	PRJNA962092	SAMN38391911	SRR26935431	35,41112391	71,27659366	90,2795555	35,41374601	71,24969155	90,28618915	180554	276	67,55335009	5420375	4500	4397	4265	96,29924393
565921	PRJNA962092	SAMN38391918	SRR26935435	34,85803197	101,7000808	88,19492763	34,86108225	101,6601267	88,20281312	118126	321	95,83030594	5438004	4459	4360	4260	97,57262236
418774	PRJNA962092	SAMN38391731	SRR26935334	34,53257416	179,3960401	86,95286541	34,52857111	174,9679975	86,9291913	167988	162	174,3172899	5283915	4364	4271	4229	98,05013928
416384	PRJNA962092	SAMN38391910	SRR26935433	34,29327486	105,7752866	85,89611647	34,29925826	105,74151	85,91233472	143793	326	94,67166528	5713654	4682	4565	4554	98,92558695
2602195500	PRJNA962092	SAMN38391919	SRR26935432	34,30705584	98,37328042	84,41369737	34,3095774	98,31337063	84,41773485	5939	3077	65,67123519	6982712	4838	4265	4768	100
511529	PRJNA962092	SAMN38391913	SRR26935440	35,88473833	95,60633436	92,18983258	35,88775681	95,57521535	92,19779495	136115	314	89,15409778	5515537	4536	4441	4340	97,0155193
414882	PRJNA962092	SAMN38391793	SRR26935340	34,3843934	81,05923513	86,36396551	34,38873856	81,03630633	86,37580697	136066	383	75,32067555	5506413	4490	4389	4331	97,97055312
505922	PRJNA962092	SAMN38391734	SRR26935331	35,11626235	65,22273263	89,06246544	35,11909482	65,1962405	89,06949679	366269	111	61,96878931	5408627	4574	4452	4347	96,45841624
402185104	PRJNA962092	SAMN38391791	SRR26935342	36,20929774	206,76338	93,04853218	36,21538137	206,583281	93,06388825	180593	380	192,1610396	5546600	4553	4440	4489	100
2612175487	PRJNA962092	SAMN38391789	SRR26935344	36,31134886	145,8019843	93,50804051	36,31616135	145,7030587	93,52037165	136046	184	146,020677	5162789	4395	4282	4319	99,72144847
2806185453	PRJNA962092	SAMN38391732	SRR26935333	36,54077322	130,2034422	94,58638664	36,55019933	134,2062814	94,61294798	190457	160	130,9259367	5297093	4431	4356	4381	100
545776	PRJNA962092	SAMN38391914	SRR26935439	35,74030732	78,52308119	91,72582441	35,74295754	78,49651325	91,73254377	135518	301	73,3242204	5515825	4536	4446	4322	96,77676084
525897	PRJNA962092	SAMN38391790	SRR26935343	35,73394085	67,32724914	91,76851211	35,73624373	67,31025912	91,77447546	185731	104	66,15183774	5247470	4402	4283	4174	96,73696777
506642	PRJNA962092	SAMN38391792	SRR26935341	35,02257172	70,87327946	88,73330749	35,02614006	70,83674952	88,7419755	150950	315	65,41581386	5551929	4572	4460	4339	96,73696777
431609	PRJNA962092	SAMN38391912	SRR26935441	34,38608009	189,9878388	86,26385441	34,38928402	189,9209242	86,27210376	181062	328	178,4150239	5458850	4476	4375	4364	99,12455233
